# Supplementary material for: Health Professionals’ Knowledge and Views on the Use of Convenience Cooking Products: An Australian Cross-Sectional Study
Source: Nutrients. 2025 Mar 26;17(7):1156. doi: 10.3390/nu17071156 (PMC11990915; doi:10.3390/nu17071156)
Supplement: Supplementary file 1 [file nutrients-17-01156-s001.zip]

Archive with 1 entries (1 files):
- nutrients-3541407-supplementary.pdf
